# Supplementary material for: Multi-omics Characterization of Response to PD-1 Inhibitors in Advanced Melanoma
Source: Cancers (Basel). 2023 Sep 3;15(17):4407. doi: 10.3390/cancers15174407 (PMC10486782; doi:10.3390/cancers15174407)
Supplement: Supplementary file 1 [file cancers-15-04407-s001.zip]

Archive with 3 entries (3 files):
- supplementary Figure S1.pdf
- supplementary Table S1.xlsx
- supplementary Table S2.xlsx
