# Supplementary material for: Multi-omics Characterization of Response to PD-1 Inhibitors in Advanced Melanoma
Source: Cancers (Basel). 2023 Sep 3;15(17):4407. doi: 10.3390/cancers15174407 (PMC10486782; doi:10.3390/cancers15174407)
Supplement: Supplementary file 1 [file cancers-15-04407-s001.zip › supplementary Table S1.xlsx]

## Sheet: Hoja1
Sample code	Gender 0:Female 1: Male	Age	BRAF status	anti-PD-1 treatment 1:Nivolumab 2:Pembrolizumab	Better response to anti-PD-1 treatment 1: CR 2: PR 3: SS 4: PD 9996: NE	Toxicity to anti-PD-1 0: No 1: Yes	Status 0: exitus 1: alive	OS	PFS	Soft tissue metastasis	Liver metastasis	Lung metastasis	CNS metastasis	Adrenal metastasis	Bone metastasis	Lymph node metastasis	Presence of metastasis in other locations	Location of other metastasis
GEM001	1	65	0	2	2	0	1	15.9	15.9	1		1				1
GEM002	0	76	0	1	2	0	1	6.56667	6.56667							1
GEM003	0	63	0	2	1	1	1	0	0			1
GEM004	0	60	0	2	1		1	27.8	27.8	1
GEM005	1	67	1	2	1		1	9.6	9.6			1				1
GEM006	0	74	1	1	2		1	7.9	7.9			1				1
GEM007	1	69	0	1	2		1	18.3	18.3	1						1
GEM008	1	33	1	2	2	0	1	14	14			1					1
GEM009	1	76	0	2	3		1	0	0	1	1	1		1		1	1	Pleural
GEM011	0	69	0	2	3	0	0	16.2333	10.9			1	1
GEM012	1	61	0	2	2		1	13.6333	7.1							1	1	Small intestine
GEM013	0	75	0	2	3	0	1	6.76667	5.8							1
GEM014	1	51	0	1	4	0	0	0.6	0.2		1		1
GEM015	0	73	1	1	3	1	0	19.0667	10.1667				1			1
GEM016	0	79	0	1	4	1	0	6.96667	3.76667	1						1	1	Ileus
GEM017	1	81	0	1	4	0	0	4.1	2.13333			1				1
GEM018	1	67	0	2	4	0	0	5.96667	5.26667			1				1
GEM019	0	82	0	1	4	0	0	11.9	11.9	1				1			1	Pancreas
GEM020	1	47	1	1	9996	0	0	0.266667	0.233333	1		1
GEM021	0	52	0	1	4	0	0	8.53333	4.73333	1	1						1	Splenic
GEM022	1	60	1	1	3	0	0	7.2	4.73333	1						1
GEM023	1	65	0	1	9996	1	0	5.53333	0.933333	1						1	1	Retroperitoneal
GEM024	1	74	0	2	4	0	0	7.96667	2.63333		1	1		1		1
GEM025	1	56	1	2	1	0	1	10.0333	10.0333		1	1				1	1	Splenic
GEM026	1	61	1	2	3	0	1	8.13333	8.13333	1		1				1	1	Skin
GEM027	0	71	0	1	2	0	1	13.5333	13.5333							1
GEM028	0	41	1	1	2	1	1	14.1333	9.63333			1
GEM029	0	56	1	1	3	1	1	29.2667	15.4667							1
GEM030	1	35	0	1	4		0	8.36667	2.53333			1				1
GEM031	1	67	1	1	9996	1	0	0.666667	0.666667		1	1			1
GEM032	1	72	0	1	4	0	0	7.23333	4.03333	1						1
GEM033	1	81	0	1	4	0	0	11.7	11.7			1
GEM034	1	49	0	2	4		1	3.53333	2.03333			1				1
GEM035	1	72	0	2	3		1	13.4	13.4	1						1
GEM036	1	68	0	1	1		1	27.8667	27.8667	1
GEM037	1	60	0	1	2	0	1	33.4667	33.4667	1						1
GEM038	1	50	1	2	9996	0	0	1.23333	1.23333		1	1			1
GEM039	1	52		1	1	0	1	18.3667	18.3667	1	1	1				1
GEM040	0	59		1	2	1	1	18.6	18.6			1
GEM041	1	61		2	1	1	1	26.3667	26.3667							1
GEM042	1	72		1	1		1	37.2333	37.2333	1						1
GEM043	1	88		2	2	0	1			1	1	1				1	1	Small intestine
GEM044	0	84		2	3	0	1		22.7667	1						1
GEM045	0	80		2	1	0	1	12.6	12.6	1	1	1				1	1	Splenic
GEM046	1	53		2	4	0	1	19.6	4.33333		1	1			1	1
GEM047	1	57		2	2	0	1	13.1667	9.9		1	1	1		1
GEM048	1	80		2	2	0	1	13.1667	13.1667		1	1			1
GEM049	1	40		1	1	0	1	7.66667	7.66667	1				1
GEM050	1	53		2	4	0	0	11.3333	3.3	1
GEM051	0	80		2	1	1	1	28.9667	28.9667	1
GEM052	1	67		2	3	0	1	23.3333	22.4667		1					1
GEM053	1	61		2	1	1	1	23.3667	23.3667	1			1			1
