# Supplementary material for: Multi-omics Characterization of Response to PD-1 Inhibitors in Advanced Melanoma
Source: Cancers (Basel). 2023 Sep 3;15(17):4407. doi: 10.3390/cancers15174407 (PMC10486782; doi:10.3390/cancers15174407)
Supplement: Supplementary file 1 [file cancers-15-04407-s001.zip › supplementary Table S2.xlsx]

## Sheet: Hoja1
P23396	node1_translation&mitochondria
P62249	node1_translation&mitochondria
P62701	node1_translation&mitochondria
Q07020	node1_translation&mitochondria
P08865	node1_translation&mitochondria
P61353	node1_translation&mitochondria
P36578	node1_translation&mitochondria
P62424	node1_translation&mitochondria
P53621	node1_translation&mitochondria
Q7L576	node1_translation&mitochondria
P18124	node1_translation&mitochondria
Q02878	node1_translation&mitochondria
P62269	node1_translation&mitochondria
P46781	node1_translation&mitochondria
P60866	node1_translation&mitochondria
P63244	node1_translation&mitochondria
P61247	node1_translation&mitochondria
P46777	node1_translation&mitochondria
P14868	node1_translation&mitochondria
P52209	node1_translation&mitochondria
P62750	node1_translation&mitochondria
O00571	node1_translation&mitochondria
P35268	node1_translation&mitochondria
P84098	node1_translation&mitochondria
Q71U36	node1_translation&mitochondria
P62277	node1_translation&mitochondria
O15230	node1_translation&mitochondria
Q9GZM7	node1_translation&mitochondria
P62241	node1_translation&mitochondria
P20700	node1_translation&mitochondria
Q15365	node1_translation&mitochondria
O75390	node1_translation&mitochondria
Q02218	node1_translation&mitochondria
P61313	node1_translation&mitochondria
Q7KZF4	node1_translation&mitochondria
P40429	node1_translation&mitochondria
P35580	node1_translation&mitochondria
Q07157	node1_translation&mitochondria
HSPB7	node1_translation&mitochondria
RYR1	node1_translation&mitochondria
P62910	node1_translation&mitochondria
Q00341	node1_translation&mitochondria
P09960	node1_translation&mitochondria
Q9NX63	node1_translation&mitochondria
Q09028	node1_translation&mitochondria
Q86XP3	node1_translation&mitochondria
Q14498	node1_translation&mitochondria
P02511	node1_translation&mitochondria
CRYAB	node1_translation&mitochondria
P61254	node1_translation&mitochondria
P46776	node1_translation&mitochondria
P00505	node1_translation&mitochondria
P40926	node1_translation&mitochondria
O60716	node1_translation&mitochondria
P12883	node1_translation&mitochondria
P28331	node1_translation&mitochondria
O75955	node1_translation&mitochondria
P46459	node1_translation&mitochondria
O43242	node1_translation&mitochondria
P02545	node1_translation&mitochondria
SFTPC	node1_translation&mitochondria
P49411	node1_translation&mitochondria
Q99623	node1_translation&mitochondria
P31937	node1_translation&mitochondria
P06576	node1_translation&mitochondria
P49748	node1_translation&mitochondria
Q99613	node1_translation&mitochondria
Q16891	node1_translation&mitochondria
Q99714	node1_translation&mitochondria
P55084	node1_translation&mitochondria
EPB41	node1_translation&mitochondria
P35222	node1_translation&mitochondria
P35998	node1_translation&mitochondria
Q8IZP0	node1_translation&mitochondria
Q9UKX2	node1_translation&mitochondria
P27361	node1_translation&mitochondria
P29401	node1_translation&mitochondria
NGFR	node1_translation&mitochondria
P05976	node1_translation&mitochondria
MAGEC1	node1_translation&mitochondria
TPTE	node1_translation&mitochondria
EGR1	node1_translation&mitochondria
FOSB	node1_translation&mitochondria
FREM2	node1_translation&mitochondria
SLC35F1	node1_translation&mitochondria
P10644	node1_translation&mitochondria
P30622	node1_translation&mitochondria
P18621	node1_translation&mitochondria
P60842	node1_translation&mitochondria
Q8WUH6	node1_translation&mitochondria
P22695	node1_translation&mitochondria
P31930	node1_translation&mitochondria
P48735	node1_translation&mitochondria
P46976	node1_translation&mitochondria
BMP8B	node1_translation&mitochondria
ANO4	node1_translation&mitochondria
P51114	node1_translation&mitochondria
ADCY2	node1_translation&mitochondria
SNORD13	node1_translation&mitochondria
C16orf89	node1_translation&mitochondria
SEMA3B	node1_translation&mitochondria
P12236	node1_translation&mitochondria
MAGEC2	node1_translation&mitochondria
CSMD1	node1_translation&mitochondria
BAAT	node1_translation&mitochondria
PKIA	node1_translation&mitochondria
EEF1A2	node1_translation&mitochondria
P35232	node1_translation&mitochondria
P30050	node1_translation&mitochondria
MPZ	node1_translation&mitochondria
RSPH9	node1_translation&mitochondria
Q07960	node1_translation&mitochondria
LMO3	node1_translation&mitochondria
PODNL1	node1_translation&mitochondria
PMP2	node1_translation&mitochondria
X0.68	node1_translation&mitochondria
P08574	node1_translation&mitochondria
RNU5E.6P	node1_translation&mitochondria
P46939	node1_translation&mitochondria
P42766	node1_translation&mitochondria
BEX1	node1_translation&mitochondria
FAM184A	node1_translation&mitochondria
Q9BX66	node1_translation&mitochondria
SLC4A4	node1_translation&mitochondria
P0DPI2	node1_translation&mitochondria
Q15654	node1_translation&mitochondria
IL5	node1_translation&mitochondria
PDK4	node1_translation&mitochondria
MYO18B	node1_translation&mitochondria
ST8SIA6	node1_translation&mitochondria
TRIM67	node1_translation&mitochondria
SNORD89	node1_translation&mitochondria
O75489	node1_translation&mitochondria
CHRM1	node1_translation&mitochondria
SYT5	node1_translation&mitochondria
SNORA57	node1_translation&mitochondria
SLCO5A1	node1_translation&mitochondria
ACHE	node1_translation&mitochondria
O60504	node1_translation&mitochondria
P00403	node1_translation&mitochondria
GAS2	node1_translation&mitochondria
P00367	node1_translation&mitochondria
O75145	node1_translation&mitochondria
TNFRSF11A	node1_translation&mitochondria
HBD	node1_translation&mitochondria
CACNA2D1	node1_translation&mitochondria
FGF13	node1_translation&mitochondria
MAT1A	node1_translation&mitochondria
MT.TM	node1_translation&mitochondria
P15880	node1_translation&mitochondria
P62906	node1_translation&mitochondria
P78527	node1_translation&mitochondria
Q92499	node1_translation&mitochondria
P62753	node1_translation&mitochondria
Q14152	node1_translation&mitochondria
P11940	node1_translation&mitochondria
P62826	node1_translation&mitochondria
P50990	node1_translation&mitochondria
Q99459	node1_translation&mitochondria
P07384	node1_translation&mitochondria
P25786	node1_translation&mitochondria
Q14157	node1_translation&mitochondria
P08133	node1_translation&mitochondria
P50395	node1_translation&mitochondria
P13796	node1_translation&mitochondria
O75367	node1_translation&mitochondria
Q01105	node1_translation&mitochondria
Q8N163	node1_translation&mitochondria
Q03252	node1_translation&mitochondria
Q9BTV4	node1_translation&mitochondria
CMTM5	node1_translation&mitochondria
INKA2	node1_translation&mitochondria
Q9UKV3	node1_translation&mitochondria
P62913	node1_translation&mitochondria
P05387	node1_translation&mitochondria
P05388	node1_translation&mitochondria
P63000	node1_translation&mitochondria
P28066	node1_translation&mitochondria
P50570	node1_translation&mitochondria
P39656	node1_translation&mitochondria
P32969	node1_translation&mitochondria
P39023	node1_translation&mitochondria
P07737	node1_translation&mitochondria
P23528	node1_translation&mitochondria
FREM1	node1_translation&mitochondria
Q5SSJ5	node1_translation&mitochondria
O75396	node1_translation&mitochondria
P50995	node1_translation&mitochondria
Q13162	node1_translation&mitochondria
P51608	node1_translation&mitochondria
Q13347	node1_translation&mitochondria
P54652	node1_translation&mitochondria
Q99832	node1_translation&mitochondria
P46778	node1_translation&mitochondria
P27635	node1_translation&mitochondria
P62851	node1_translation&mitochondria
P63104	node1_translation&mitochondria
P46782	node1_translation&mitochondria
Q9UBG0	node1_translation&mitochondria
SCN9A	node1_translation&mitochondria
Q9UQ80	node1_translation&mitochondria
O75874	node1_translation&mitochondria
O95336	node1_translation&mitochondria
Q13045	node1_translation&mitochondria
Q5JWF2	node1_translation&mitochondria
P38919	node1_translation&mitochondria
Q9BRA2	node1_translation&mitochondria
HOXA7	node1_translation&mitochondria
HOXA10	node1_translation&mitochondria
O14617	node1_translation&mitochondria
Q15005	node1_translation&mitochondria
P63241	node1_translation&mitochondria
RPL38	node1_translation&mitochondria
O60493	node1_translation&mitochondria
MAOB	node1_translation&mitochondria
AOX1	node1_translation&mitochondria
PLCH1	node1_translation&mitochondria
ST6GALNAC5	node1_translation&mitochondria
Q14195	node1_translation&mitochondria
CNNM1	node1_translation&mitochondria
PTGDS	node1_translation&mitochondria
P62081	node1_translation&mitochondria
P11177	node1_translation&mitochondria
P2RX1	node1_translation&mitochondria
P61088	node1_translation&mitochondria
P67775	node1_translation&mitochondria
O43175	node1_translation&mitochondria
P19623	node1_translation&mitochondria
PTPRD	node1_translation&mitochondria
P30041	node1_translation&mitochondria
P51571	node1_translation&mitochondria
PPP2R2B	node1_translation&mitochondria
HCN1	node1_translation&mitochondria
F5	node1_translation&mitochondria
PCLO	node1_translation&mitochondria
Q71DI3	node1_translation&mitochondria
SNORD22	node1_translation&mitochondria
EPHA3	node1_translation&mitochondria
P83731	node1_translation&mitochondria
LCN10	node1_translation&mitochondria
RPL10P12	node1_translation&mitochondria
MAPK4	node1_translation&mitochondria
Q13885	node1_translation&mitochondria
RNA5SP226	node1_translation&mitochondria
CYP2J2	node1_translation&mitochondria
P14625	node2_protein processing in endoplasmic reticulum
Q15084	node2_protein processing in endoplasmic reticulum
P08238	node2_protein processing in endoplasmic reticulum
P11142	node2_protein processing in endoplasmic reticulum
P11021	node2_protein processing in endoplasmic reticulum
P13667	node2_protein processing in endoplasmic reticulum
P30101	node2_protein processing in endoplasmic reticulum
P46940	node2_protein processing in endoplasmic reticulum
Q14204	node2_protein processing in endoplasmic reticulum
P00558	node2_protein processing in endoplasmic reticulum
Q01518	node2_protein processing in endoplasmic reticulum
Q14764	node2_protein processing in endoplasmic reticulum
P49368	node2_protein processing in endoplasmic reticulum
O15533	node2_protein processing in endoplasmic reticulum
P04439	node2_protein processing in endoplasmic reticulum
O00429	node2_protein processing in endoplasmic reticulum
P13693	node2_protein processing in endoplasmic reticulum
P34932	node2_protein processing in endoplasmic reticulum
Q12905	node2_protein processing in endoplasmic reticulum
P07900	node2_protein processing in endoplasmic reticulum
P27824	node2_protein processing in endoplasmic reticulum
P68104	node2_protein processing in endoplasmic reticulum
Q04637	node2_protein processing in endoplasmic reticulum
Q9UNZ2	node2_protein processing in endoplasmic reticulum
P06744	node2_protein processing in endoplasmic reticulum
Q13561	node2_protein processing in endoplasmic reticulum
Q16181	node2_protein processing in endoplasmic reticulum
Q06323	node2_protein processing in endoplasmic reticulum
Q9Y3Z3	node2_protein processing in endoplasmic reticulum
P07195	node2_protein processing in endoplasmic reticulum
P07237	node2_protein processing in endoplasmic reticulum
P49755	node2_protein processing in endoplasmic reticulum
P62333	node2_protein processing in endoplasmic reticulum
Q9BUJ2	node2_protein processing in endoplasmic reticulum
DNAH9	node2_protein processing in endoplasmic reticulum
X0.59	node2_protein processing in endoplasmic reticulum
P28838	node2_protein processing in endoplasmic reticulum
P52565	node2_protein processing in endoplasmic reticulum
P60174	node2_protein processing in endoplasmic reticulum
Q9Y4L1	node2_protein processing in endoplasmic reticulum
Q8WUM4	node2_protein processing in endoplasmic reticulum
MAP9	node2_protein processing in endoplasmic reticulum
X0.27	node2_protein processing in endoplasmic reticulum
Q15019	node2_protein processing in endoplasmic reticulum
Q13310	node2_protein processing in endoplasmic reticulum
P09429	node2_protein processing in endoplasmic reticulum
P33176	node2_protein processing in endoplasmic reticulum
P23284	node2_protein processing in endoplasmic reticulum
Q9UJU6	node2_protein processing in endoplasmic reticulum
P62847	node2_protein processing in endoplasmic reticulum
P18669	node2_protein processing in endoplasmic reticulum
P40121	node2_protein processing in endoplasmic reticulum
CAPG	node2_protein processing in endoplasmic reticulum
P30040	node2_protein processing in endoplasmic reticulum
Q8NBJ7	node2_protein processing in endoplasmic reticulum
Q9BS26	node2_protein processing in endoplasmic reticulum
Q92598	node2_protein processing in endoplasmic reticulum
P22314	node2_protein processing in endoplasmic reticulum
P22392	node2_protein processing in endoplasmic reticulum
Q06830	node2_protein processing in endoplasmic reticulum
P45974	node2_protein processing in endoplasmic reticulum
Q96IU4	node2_protein processing in endoplasmic reticulum
Q14019	node2_protein processing in endoplasmic reticulum
O14773	node2_protein processing in endoplasmic reticulum
O60749	node2_protein processing in endoplasmic reticulum
P30044	node2_protein processing in endoplasmic reticulum
P13010	node2_protein processing in endoplasmic reticulum
P49591	node2_protein processing in endoplasmic reticulum
P23381	node2_protein processing in endoplasmic reticulum
O75083	node2_protein processing in endoplasmic reticulum
O43707	node2_protein processing in endoplasmic reticulum
P12814	node2_protein processing in endoplasmic reticulum
P50914	node2_protein processing in endoplasmic reticulum
P51149	node2_protein processing in endoplasmic reticulum
Q00610	node2_protein processing in endoplasmic reticulum
P19105	node2_protein processing in endoplasmic reticulum
Q9NQC3	node2_protein processing in endoplasmic reticulum
O43399	node2_protein processing in endoplasmic reticulum
Q01085	node2_protein processing in endoplasmic reticulum
Q14160	node2_protein processing in endoplasmic reticulum
Q92888	node2_protein processing in endoplasmic reticulum
P50502	node2_protein processing in endoplasmic reticulum
Q9H4M9	node2_protein processing in endoplasmic reticulum
P07437	node2_protein processing in endoplasmic reticulum
P13797	node2_protein processing in endoplasmic reticulum
GSTM1	node2_protein processing in endoplasmic reticulum
X0.53	node2_protein processing in endoplasmic reticulum
Q9H307	node2_protein processing in endoplasmic reticulum
O15212	node2_protein processing in endoplasmic reticulum
Q9NUQ9	node2_protein processing in endoplasmic reticulum
P29350	node2_protein processing in endoplasmic reticulum
P18206	node2_protein processing in endoplasmic reticulum
P35241	node2_protein processing in endoplasmic reticulum
Q9Y2Q3	node2_protein processing in endoplasmic reticulum
P60660	node2_protein processing in endoplasmic reticulum
P49189	node2_protein processing in endoplasmic reticulum
Q99497	node2_protein processing in endoplasmic reticulum
P61106	node2_protein processing in endoplasmic reticulum
P41091	node2_protein processing in endoplasmic reticulum
O00231	node2_protein processing in endoplasmic reticulum
P14314	node2_protein processing in endoplasmic reticulum
P55786	node2_protein processing in endoplasmic reticulum
Q8TD55	node2_protein processing in endoplasmic reticulum
P42224	node2_protein processing in endoplasmic reticulum
P55072	node2_protein processing in endoplasmic reticulum
Q15819	node2_protein processing in endoplasmic reticulum
P12268	node2_protein processing in endoplasmic reticulum
Q14203	node2_protein processing in endoplasmic reticulum
O60664	node2_protein processing in endoplasmic reticulum
ZNF286A	node2_protein processing in endoplasmic reticulum
X0.34	node2_protein processing in endoplasmic reticulum
Q13200	node2_protein processing in endoplasmic reticulum
DZIP1	node2_protein processing in endoplasmic reticulum
P07858	node2_protein processing in endoplasmic reticulum
P49257	node2_protein processing in endoplasmic reticulum
Q8NBS9	node2_protein processing in endoplasmic reticulum
PIGR	node2_protein processing in endoplasmic reticulum
Q96KP4	node2_protein processing in endoplasmic reticulum
P40925	node2_protein processing in endoplasmic reticulum
P16930	node2_protein processing in endoplasmic reticulum
P05155	node2_protein processing in endoplasmic reticulum
Q14697	node2_protein processing in endoplasmic reticulum
Q9BSJ8	node2_protein processing in endoplasmic reticulum
P04075	node2_protein processing in endoplasmic reticulum
P31150	node2_protein processing in endoplasmic reticulum
P54727	node2_protein processing in endoplasmic reticulum
Q92882	node2_protein processing in endoplasmic reticulum
P07108	node2_protein processing in endoplasmic reticulum
P04843	node2_protein processing in endoplasmic reticulum
O15067	node2_protein processing in endoplasmic reticulum
Q9NR45	node2_protein processing in endoplasmic reticulum
Q9NRX4	node2_protein processing in endoplasmic reticulum
P23634	node2_protein processing in endoplasmic reticulum
PCDHB14	node2_protein processing in endoplasmic reticulum
GPR173	node2_protein processing in endoplasmic reticulum
TSPAN11	node2_protein processing in endoplasmic reticulum
Q15046	node2_protein processing in endoplasmic reticulum
Q5T4S7	node2_protein processing in endoplasmic reticulum
P37837	node2_protein processing in endoplasmic reticulum
Q9ULV4	node2_protein processing in endoplasmic reticulum
P53990	node2_protein processing in endoplasmic reticulum
P43490	node2_protein processing in endoplasmic reticulum
P10599	node2_protein processing in endoplasmic reticulum
Q9UKD2	node2_protein processing in endoplasmic reticulum
P28482	node2_protein processing in endoplasmic reticulum
O95292	node2_protein processing in endoplasmic reticulum
Q02818	node2_protein processing in endoplasmic reticulum
P43686	node2_protein processing in endoplasmic reticulum
Q9Y5K6	node2_protein processing in endoplasmic reticulum
O75822	node2_protein processing in endoplasmic reticulum
P22061	node2_protein processing in endoplasmic reticulum
P52907	node2_protein processing in endoplasmic reticulum
Q9BVC6	node2_protein processing in endoplasmic reticulum
GPR19	node2_protein processing in endoplasmic reticulum
ZNF662	node2_protein processing in endoplasmic reticulum
P30086	node2_protein processing in endoplasmic reticulum
P62841	node2_protein processing in endoplasmic reticulum
CDC25A	node2_protein processing in endoplasmic reticulum
P51148	node2_protein processing in endoplasmic reticulum
HLA.DQB2	node2_protein processing in endoplasmic reticulum
HLA.DQA2	node2_protein processing in endoplasmic reticulum
P01903	node2_protein processing in endoplasmic reticulum
MDFI	node2_protein processing in endoplasmic reticulum
P16152	node2_protein processing in endoplasmic reticulum
Q92974	node2_protein processing in endoplasmic reticulum
Q96AY3	node2_protein processing in endoplasmic reticulum
P55036	node2_protein processing in endoplasmic reticulum
ORC1	node2_protein processing in endoplasmic reticulum
TWIST1	node2_protein processing in endoplasmic reticulum
THBS2	node2_protein processing in endoplasmic reticulum
Q9Y2J2	node2_protein processing in endoplasmic reticulum
P05556	node2_protein processing in endoplasmic reticulum
P50991	node2_protein processing in endoplasmic reticulum
P00352	node2_protein processing in endoplasmic reticulum
CHIT1	node2_protein processing in endoplasmic reticulum
HUNK	node2_protein processing in endoplasmic reticulum
P04080	node2_protein processing in endoplasmic reticulum
Q8NC56	node2_protein processing in endoplasmic reticulum
P62829	node2_protein processing in endoplasmic reticulum
PRG4	node2_protein processing in endoplasmic reticulum
Q6XQN6	node2_protein processing in endoplasmic reticulum
RIPK4	node2_protein processing in endoplasmic reticulum
PNMA2	node2_protein processing in endoplasmic reticulum
P35611	node2_protein processing in endoplasmic reticulum
Q07954	node2_protein processing in endoplasmic reticulum
P27694	node2_protein processing in endoplasmic reticulum
O75828	node2_protein processing in endoplasmic reticulum
P46821	node2_protein processing in endoplasmic reticulum
Q96CX2	node2_protein processing in endoplasmic reticulum
DDX43	node2_protein processing in endoplasmic reticulum
H2AJ	node2_protein processing in endoplasmic reticulum
Q14344	node2_protein processing in endoplasmic reticulum
CD5L	node2_protein processing in endoplasmic reticulum
Q9UHB6	node2_protein processing in endoplasmic reticulum
P50454	node2_protein processing in endoplasmic reticulum
CRTAC1	node2_protein processing in endoplasmic reticulum
P17655	node2_protein processing in endoplasmic reticulum
P26006	node2_protein processing in endoplasmic reticulum
BEND5	node2_protein processing in endoplasmic reticulum
GPM6A	node2_protein processing in endoplasmic reticulum
ACSS3	node2_protein processing in endoplasmic reticulum
Q96TA1	node2_protein processing in endoplasmic reticulum
P05106	node2_protein processing in endoplasmic reticulum
GALNT14	node2_protein processing in endoplasmic reticulum
Q12913	node2_protein processing in endoplasmic reticulum
P0DMV9	node2_protein processing in endoplasmic reticulum
P09104	node2_protein processing in endoplasmic reticulum
NUDT11	node2_protein processing in endoplasmic reticulum
Q96E39	node2_protein processing in endoplasmic reticulum
P10253	node2_protein processing in endoplasmic reticulum
CHST7	node2_protein processing in endoplasmic reticulum
MSI1	node2_protein processing in endoplasmic reticulum
ADAMTS3	node2_protein processing in endoplasmic reticulum
NLGN4X	node2_protein processing in endoplasmic reticulum
DMRT2	node2_protein processing in endoplasmic reticulum
Q9NUP9	node2_protein processing in endoplasmic reticulum
CCL17	node2_protein processing in endoplasmic reticulum
NKAIN1	node2_protein processing in endoplasmic reticulum
P21291	node2_protein processing in endoplasmic reticulum
RNF175	node2_protein processing in endoplasmic reticulum
Q9P0J0	node2_protein processing in endoplasmic reticulum
P26358	node2_protein processing in endoplasmic reticulum
NTNG1	node2_protein processing in endoplasmic reticulum
TRIM58	node2_protein processing in endoplasmic reticulum
AGT	node2_protein processing in endoplasmic reticulum
TSPYL5	node2_protein processing in endoplasmic reticulum
SPATS1	node2_protein processing in endoplasmic reticulum
MLC1	node2_protein processing in endoplasmic reticulum
MPP4	node2_protein processing in endoplasmic reticulum
HBA2	node3_splicing
HBA1	node3_splicing
P02042	node3_splicing
P68871	node3_splicing
Q01082	node3_splicing
Q13813	node3_splicing
HBB	node3_splicing
P02730	node3_splicing
P16157	node3_splicing
P02549	node3_splicing
P11277	node3_splicing
P69905	node3_splicing
P00915	node3_splicing
O43390	node3_splicing
P43243	node3_splicing
Q07955	node3_splicing
P14866	node3_splicing
Q13838	node3_splicing
P12956	node3_splicing
Q9Y3I0	node3_splicing
Q12906	node3_splicing
P17844	node3_splicing
P02792	node3_splicing
P02794	node3_splicing
P30153	node3_splicing
P62191	node3_splicing
Q13242	node3_splicing
P35637	node3_splicing
Q13263	node3_splicing
Q14839	node3_splicing
SLC6A17	node3_splicing
SLC6A17.AS1	node3_splicing
SPON1.AS1	node3_splicing
SPON1	node3_splicing
P09874	node3_splicing
P13639	node3_splicing
P23526	node3_splicing
Q9Y490	node3_splicing
Q16629	node3_splicing
P31948	node3_splicing
P52597	node3_splicing
O60506	node3_splicing
P42167	node3_splicing
P11586	node3_splicing
P40227	node3_splicing
P62195	node3_splicing
Q9HC35	node3_splicing
P04040	node3_splicing
O00299	node3_splicing
P07741	node3_splicing
O75937	node3_splicing
Q07812	node3_splicing
P19338	node3_splicing
P62136	node3_splicing
Q16576	node3_splicing
O75531	node3_splicing
P11171	node3_splicing
Q9NX46	node3_splicing
Q9Y265	node3_splicing
MFAP5	node3_splicing
P31939	node3_splicing
P48047	node3_splicing
Q99798	node3_splicing
P37802	node3_splicing
P17987	node3_splicing
GASK1B	node3_splicing
FAM198B.AS1	node3_splicing
P53999	node3_splicing
O00159	node3_splicing
P05455	node3_splicing
Q14240	node3_splicing
P62316	node3_splicing
P26447	node3_splicing
P20908	node3_splicing
VCAN	node3_splicing
Q5JTV8	node3_splicing
Q8WXF1	node3_splicing
P61019	node3_splicing
P13861	node3_splicing
Q99715	node3_splicing
P48643	node3_splicing
P78371	node3_splicing
O60568	node3_splicing
P35237	node3_splicing
P29966	node3_splicing
P35613	node3_splicing
Q13185	node3_splicing
Q04760	node3_splicing
P61160	node3_splicing
P54136	node3_splicing
Q08495	node3_splicing
PPBP	node3_splicing
Q9UN86	node3_splicing
P62244	node3_splicing
P55884	node3_splicing
O14744	node3_splicing
Q9UH99	node3_splicing
Q3LXA3	node3_splicing
Q9UMX0	node3_splicing
Q13596	node3_splicing
P35244	node3_splicing
P61586	node3_splicing
Q9UBT2	node3_splicing
CILP	node3_splicing
NOVA1	node3_splicing
Q13151	node3_splicing
O43598	node3_splicing
P47755	node3_splicing
P07942	node3_splicing
PLA2G2A	node3_splicing
P46109	node3_splicing
P61923	node3_splicing
O75340	node3_splicing
Q9UBQ7	node3_splicing
P27708	node3_splicing
P54578	node3_splicing
Q16363	node3_splicing
P13674	node3_splicing
P33316	node3_splicing
Q71UI9	node3_splicing
Q9UGI8	node3_splicing
Q15063	node3_splicing
Q13884	node3_splicing
P09417	node3_splicing
P30043	node3_splicing
Q9BXN1	node3_splicing
P61758	node3_splicing
Q15428	node3_splicing
EBF3	node3_splicing
DUS2	node3_splicing
Q14696	node3_splicing
P11166	node3_splicing
Q16555	node3_splicing
P05091	node3_splicing
P04216	node3_splicing
Q04323	node3_splicing
Q9BV40	node3_splicing
DGKA	node3_splicing
Q9UBS4	node3_splicing
P09382	node3_splicing
PDK1	node3_splicing
P0DP25	node3_splicing
CYP1A1	node3_splicing
DLL3	node3_splicing
ANKRD45	node3_splicing
O14791	node3_splicing
P62258	node3_splicing
P27105	node3_splicing
MALAT1	node3_splicing
SIK1	node3_splicing
Q9Y333	node3_splicing
P00918	node3_splicing
PAEP	node3_splicing
Q9Y613	node3_splicing
ADAMTS16	node3_splicing
P48506	node3_splicing
LRP2	node3_splicing
P63173	node3_splicing
RASGRF1	node3_splicing
SNORA61	node3_splicing
P62899	node3_splicing
P62917	node3_splicing
P62861	node3_splicing
P62979	node3_splicing
P21281	node3_splicing
P38606	node3_splicing
P51610	node3_splicing
Q13435	node3_splicing
Q8NC51	node3_splicing
Q9BY44	node3_splicing
O14974	node3_splicing
Q01130	node3_splicing
Q07666	node3_splicing
P61978	node3_splicing
Q00839	node3_splicing
Q92841	node3_splicing
Q15717	node3_splicing
P52272	node3_splicing
O14737	node3_splicing
Q15459	node3_splicing
Q9UPT8	node3_splicing
Q9UQ35	node3_splicing
Q96CT7	node3_splicing
Q9UK76	node3_splicing
Q96AE4	node3_splicing
P47914	node3_splicing
Q15637	node3_splicing
Q86YP4	node3_splicing
Q6PKG0	node3_splicing
Q86U42	node3_splicing
Q9Y520	node3_splicing
P38159	node3_splicing
P10809	node3_splicing
P38646	node3_splicing
P41567	node3_splicing
Q9UKY7	node3_splicing
P14550	node3_splicing
P36543	node3_splicing
P63220	node3_splicing
Q86V81	node3_splicing
Q92945	node3_splicing
P23588	node3_splicing
P22626	node3_splicing
P09661	node3_splicing
Q8IZQ5	node3_splicing
Q8WWM7	node3_splicing
WNK4	node3_splicing
COA3	node3_splicing
O75533	node3_splicing
P55265	node3_splicing
Q15424	node3_splicing
Q12874	node3_splicing
Q15233	node3_splicing
PCDHA6	node3_splicing
PCDHA4	node3_splicing
P48634	node3_splicing
Q96PK6	node3_splicing
O15143	node3_splicing
Q96C19	node3_splicing
P82979	node3_splicing
O60869	node3_splicing
P09496	node3_splicing
Q86UE4	node3_splicing
P67809	node3_splicing
O43670	node3_splicing
P82909	node3_splicing
P23246	node3_splicing
Q14980	node3_splicing
P62328	node3_splicing
Q9H299	node3_splicing
O43516	node3_splicing
P26373	node3_splicing
P62263	node3_splicing
Q14103	node3_splicing
P37108	node3_splicing
P84103	node3_splicing
Q8N1G4	node3_splicing
P31942	node3_splicing
P39019	node3_splicing
P63313	node3_splicing
PCDHB12	node3_splicing
PCDHB11	node3_splicing
P33240	node3_splicing
P06748	node3_splicing
P22234	node3_splicing
Q9BY77	node3_splicing
Q15843	node3_splicing
Q9NQR4	node3_splicing
Q71UM5	node3_splicing
Q13630	node3_splicing
P08621	node3_splicing
P62937	node3_splicing
Q9NTK5	node3_splicing
P51858	node3_splicing
P35658	node3_splicing
Q9H6Z4	node3_splicing
C9JLW8	node3_splicing
Q15056	node3_splicing
Q9UHD8	node3_splicing
P16949	node3_splicing
LAMA1	node3_splicing
X0.61	node3_splicing
O75821	node3_splicing
P09622	node3_splicing
Q8WW12	node3_splicing
P10412	node3_splicing
Q92522	node3_splicing
P51991	node3_splicing
P25705	node3_splicing
P38117	node3_splicing
Q1KMD3	node3_splicing
Q04917	node3_splicing
Q9P2E9	node3_splicing
Q14974	node3_splicing
O15027	node3_splicing
P54725	node3_splicing
P46779	node3_splicing
P80723	node3_splicing
P09012	node3_splicing
H3C12	node3_splicing
O75348	node3_splicing
Q00688	node3_splicing
Q15435	node3_splicing
Q9NUU7	node3_splicing
P26599	node3_splicing
P62857	node3_splicing
P14678	node3_splicing
Q7Z6Z7	node3_splicing
Q8N6H7	node3_splicing
P84090	node3_splicing
Q9UBR2	node3_splicing
O00170	node3_splicing
O43768	node3_splicing
Q13283	node3_splicing
O43678	node3_splicing
Q9Y5X3	node3_splicing
P50552	node3_splicing
P19367	node3_splicing
Q00577	node3_splicing
Q14247	node3_splicing
P16401	node3_splicing
P27797	node3_splicing
O43809	node3_splicing
O94979	node3_splicing
P2RX5	node3_splicing
P46937	node3_splicing
Q9H910	node3_splicing
Q9Y3Q8	node3_splicing
Q99627	node3_splicing
P51572	node3_splicing
Q9Y2S6	node3_splicing
Q9UI12	node3_splicing
O00115	node3_splicing
P13073	node3_splicing
Q16698	node3_splicing
P08758	node3_splicing
PCDHB2	node3_splicing
PCDHB5	node3_splicing
O43488	node3_splicing
P48444	node3_splicing
Q07021	node3_splicing
P27816	node3_splicing
Q7Z422	node3_splicing
Q9NWH9	node3_splicing
Q9Y3Y2	node3_splicing
P18859	node3_splicing
O75351	node3_splicing
PCDHB3	node3_splicing
PCDHB6	node3_splicing
Q96PU8	node3_splicing
Q9GZT3	node3_splicing
O14828	node3_splicing
Q99536	node3_splicing
Q9NP97	node3_splicing
Q6IAA8	node3_splicing
P00746	node3_splicing
SORCS2	node3_splicing
P51798	node3_splicing
P13798	node3_splicing
Q15691	node3_splicing
TEX15	node3_splicing
X0.64	node3_splicing
P67936	node3_splicing
P07910	node3_splicing
P17066	node3_splicing
Q8N3D4	node3_splicing
P09497	node3_splicing
Q01844	node3_splicing
Q15417	node3_splicing
Q9UKM9	node3_splicing
P32455	node3_splicing
Q9BR76	node3_splicing
P50402	node3_splicing
P11310	node3_splicing
O75368	node3_splicing
Q15582	node3_splicing
Q8IUX7	node3_splicing
P09651	node3_splicing
P11413	node3_splicing
Q03154	node3_splicing
O00233	node3_splicing
Q9NYL9	node3_splicing
ZNF518A	node3_splicing
P00387	node3_splicing
P46783	node3_splicing
CPZ	node3_splicing
Q9GZY8	node3_splicing
Q9Y6I3	node3_splicing
Q99729	node3_splicing
P08195	node3_splicing
P25788	node3_splicing
P27348	node3_splicing
O95881	node3_splicing
P31943	node3_splicing
P17096	node3_splicing
LYN	node3_splicing
SYT1	node3_splicing
P61960	node3_splicing
Q9BZE9	node3_splicing
P62310	node3_splicing
Q5TDH0	node3_splicing
Q9UMY4	node3_splicing
SSPN	node3_splicing
P31946	node3_splicing
P62280	node3_splicing
KLK4	node3_splicing
P36957	node3_splicing
Q9UIJ7	node3_splicing
Q5SW79	node3_splicing
Q16643	node3_splicing
Q9Y6G9	node3_splicing
O75347	node3_splicing
P48637	node3_splicing
Q4V9L6	node3_splicing
Q9UEY8	node3_splicing
Q9Y3U8	node3_splicing
P24534	node3_splicing
Q9HDC9	node3_splicing
Q13409	node3_splicing
P20290	node3_splicing
P63027	node3_splicing
P00441	node3_splicing
P36507	node3_splicing
O43504	node3_splicing
Q13011	node3_splicing
P30038	node3_splicing
Q92734	node3_splicing
P59998	node3_splicing
CRLF1	node3_splicing
P07355	node3_splicing
P16403	node3_splicing
IFI27	node3_splicing
ZNF286B	node3_splicing
P61604	node3_splicing
CTNNA1	node3_splicing
O00625	node3_splicing
TUBA1A	node3_splicing
Q93052	node3_splicing
Q9NR12	node3_splicing
Q641Q2	node3_splicing
P39060	node3_splicing
O43251	node3_splicing
Q6UN15	node3_splicing
O60784	node3_splicing
Q99829	node3_splicing
P40939	node3_splicing
FZD7	node3_splicing
P62805	node3_splicing
P07339	node3_splicing
Q2M2I8	node3_splicing
PRLR	node3_splicing
PCDHB4	node3_splicing
P14174	node3_splicing
Q6P2E9	node3_splicing
P29590	node3_splicing
P32119	node3_splicing
CCL4L2	node3_splicing
Q9H444	node3_splicing
TPR	node3_splicing
PCDHGB6	node3_splicing
DUSP2	node3_splicing
Q9H3P2	node3_splicing
ARHGEF16	node3_splicing
GRIK3	node3_splicing
Q9BPX5	node3_splicing
Q9Y230	node3_splicing
Q00059	node3_splicing
O00151	node3_splicing
BHLHE41	node3_splicing
Q5JRA6	node3_splicing
TNFSF14	node3_splicing
SNORD15B	node3_splicing
P05023	node3_splicing
ANO3	node3_splicing
PCDHGB7	node3_splicing
P35555	node3_splicing
ARSI	node3_splicing
SNORD118	node3_splicing
P49773	node3_splicing
Q16851	node3_splicing
O00154	node3_splicing
GFRA2	node3_splicing
O95831	node3_splicing
APCDD1L	node3_splicing
Q16401	node3_splicing
P02751	node3_splicing
ADCY4	node3_splicing
Q9P270	node3_splicing
O95302	node3_splicing
Q3KQU3	node3_splicing
Q9BXX0	node3_splicing
P98082	node3_splicing
P00488	node3_splicing
P0CG12	node3_splicing
PCDHB9	node3_splicing
Q15942	node3_splicing
Q8IV08	node3_splicing
Q6PCB0	node3_splicing
Q96C86	node3_splicing
PHF21B	node3_splicing
O75475	node3_splicing
P53367	node3_splicing
P23297	node3_splicing
P50579	node3_splicing
P16989	node3_splicing
KCTD14	node3_splicing
RASGEF1C	node3_splicing
DDX3P2	node3_splicing
P13611	node3_splicing
PEX5L	node3_splicing
TAFA5	node3_splicing
PPP2R2D	node3_splicing
ATP1B2	node3_splicing
P15121	node3_splicing
AMPH	node3_splicing
MCF2L	node3_splicing
NPM2	node3_splicing
Q08380	node3_splicing
ST8SIA2	node3_splicing
Q00765	node3_splicing
P42785	node3_splicing
P16070	node3_splicing
EYA1	node3_splicing
CNDP1	node3_splicing
DDO	node3_splicing
P05997	node3_splicing
Q9NY15	node3_splicing
RGS13	node3_splicing
CHRNA1	node3_splicing
CDH2	node3_splicing
X0.7	node3_splicing
MPV17L	node3_splicing
P37840	node3_splicing
P25685	node3_splicing
P00338	node3_splicing
P16278	node3_splicing
P01019	node3_splicing
C2orf72	node3_splicing
P25325	node3_splicing
Q9BZQ8	node3_splicing
SLC5A4	node3_splicing
P06454	node3_splicing
HAMP	node3_splicing
LINGO2	node3_splicing
P28072	node3_splicing
ST8SIA5	node3_splicing
P28074	node3_splicing
GDF15	node3_splicing
H2BC9	node3_splicing
Q9Y646	node3_splicing
CST1	node3_splicing
P62273	node3_splicing
Q9H0U4	node3_splicing
P00736	node3_splicing
P13716	node3_splicing
P09525	node3_splicing
SHISA2	node3_splicing
SYCP2L	node3_splicing
O95394	node3_splicing
TPTEP1	node3_splicing
SPTA1	node3_splicing
Q9NZM1	node3_splicing
P61970	node3_splicing
ONECUT2	node3_splicing
P30049	node3_splicing
DACT2	node3_splicing
DCSTAMP	node3_splicing
X0.24	node3_splicing
BIK	node3_splicing
Q2PPJ7	node3_splicing
O75976	node3_splicing
SNORA66	node3_splicing
Q8NHZ8	node3_splicing
P49721	node3_splicing
ITIH3	node3_splicing
COL17A1	node4_complement and coagulation cascades
P02452	node4_complement and coagulation cascades
P08123	node4_complement and coagulation cascades
P02671	node4_complement and coagulation cascades
P02675	node4_complement and coagulation cascades
P12109	node4_complement and coagulation cascades
P12111	node4_complement and coagulation cascades
MS4A2	node4_complement and coagulation cascades
CPA3	node4_complement and coagulation cascades
P02461	node4_complement and coagulation cascades
P15088	node4_complement and coagulation cascades
P23946	node4_complement and coagulation cascades
P02768	node4_complement and coagulation cascades
P02787	node4_complement and coagulation cascades
P01042	node4_complement and coagulation cascades
P01859	node4_complement and coagulation cascades
P01834	node4_complement and coagulation cascades
P01857	node4_complement and coagulation cascades
APCDD1	node4_complement and coagulation cascades
P04217	node4_complement and coagulation cascades
HDC	node4_complement and coagulation cascades
KRT15	node4_complement and coagulation cascades
P00450	node4_complement and coagulation cascades
P01024	node4_complement and coagulation cascades
P0C0L5	node4_complement and coagulation cascades
CADM3	node4_complement and coagulation cascades
CADM3.AS1	node4_complement and coagulation cascades
P01008	node4_complement and coagulation cascades
P02790	node4_complement and coagulation cascades
P02748	node4_complement and coagulation cascades
P04004	node4_complement and coagulation cascades
TPSB2	node4_complement and coagulation cascades
P07814	node4_complement and coagulation cascades
Q16543	node4_complement and coagulation cascades
P00751	node4_complement and coagulation cascades
Q15661	node4_complement and coagulation cascades
Q6UWY5	node4_complement and coagulation cascades
P10909	node4_complement and coagulation cascades
CST6	node4_complement and coagulation cascades
P20774	node4_complement and coagulation cascades
P51884	node4_complement and coagulation cascades
P02679	node4_complement and coagulation cascades
Q14624	node4_complement and coagulation cascades
P02647	node4_complement and coagulation cascades
P06727	node4_complement and coagulation cascades
P00734	node4_complement and coagulation cascades
P19823	node4_complement and coagulation cascades
P19827	node4_complement and coagulation cascades
TPSAB1	node4_complement and coagulation cascades
P02743	node4_complement and coagulation cascades
Q13177	node4_complement and coagulation cascades
Q8NBJ5	node4_complement and coagulation cascades
P12270	node4_complement and coagulation cascades
Q96I24	node4_complement and coagulation cascades
P62942	node4_complement and coagulation cascades
Q9UHV9	node4_complement and coagulation cascades
P07585	node4_complement and coagulation cascades
P19652	node4_complement and coagulation cascades
P53396	node4_complement and coagulation cascades
P29692	node4_complement and coagulation cascades
P43487	node4_complement and coagulation cascades
P02774	node4_complement and coagulation cascades
P08603	node4_complement and coagulation cascades
Q7Z2W4	node4_complement and coagulation cascades
Q9BRP8	node4_complement and coagulation cascades
P25398	node4_complement and coagulation cascades
P47756	node4_complement and coagulation cascades
CMA1	node4_complement and coagulation cascades
O60763	node4_complement and coagulation cascades
ENTPD2	node4_complement and coagulation cascades
P02656	node4_complement and coagulation cascades
P26641	node4_complement and coagulation cascades
P25205	node4_complement and coagulation cascades
ABCA9	node4_complement and coagulation cascades
ABCA6	node4_complement and coagulation cascades
Q9H4A3	node4_complement and coagulation cascades
GSTM5	node4_complement and coagulation cascades
AKR1C3	node4_complement and coagulation cascades
P04114	node4_complement and coagulation cascades
P02765	node4_complement and coagulation cascades
P46379	node4_complement and coagulation cascades
SAA2	node4_complement and coagulation cascades
SAA1	node4_complement and coagulation cascades
P02763	node4_complement and coagulation cascades
P04196	node4_complement and coagulation cascades
Q99733	node4_complement and coagulation cascades
Q96PD5	node4_complement and coagulation cascades
P01009	node4_complement and coagulation cascades
HPGDS	node4_complement and coagulation cascades
Q96G03	node4_complement and coagulation cascades
P02766	node4_complement and coagulation cascades
Q05707	node4_complement and coagulation cascades
SFRP2	node4_complement and coagulation cascades
HTRA3	node4_complement and coagulation cascades
P04406	node4_complement and coagulation cascades
P06733	node4_complement and coagulation cascades
P02750	node4_complement and coagulation cascades
Q9NRN5	node4_complement and coagulation cascades
P51888	node4_complement and coagulation cascades
P08294	node4_complement and coagulation cascades
P01023	node4_complement and coagulation cascades
Q96B97	node4_complement and coagulation cascades
Q9Y3C8	node4_complement and coagulation cascades
DAPK2	node4_complement and coagulation cascades
DACH1	node4_complement and coagulation cascades
O14818	node4_complement and coagulation cascades
CCN5	node4_complement and coagulation cascades
P12110	node4_complement and coagulation cascades
Q92900	node4_complement and coagulation cascades
Q9H3N1	node4_complement and coagulation cascades
Q9H8Y8	node4_complement and coagulation cascades
PDLIM4	node4_complement and coagulation cascades
OSR1	node4_complement and coagulation cascades
P01011	node4_complement and coagulation cascades
Q8IVF2	node4_complement and coagulation cascades
AHNAK2	node4_complement and coagulation cascades
KRT27	node4_complement and coagulation cascades
KRT25	node4_complement and coagulation cascades
P26640	node4_complement and coagulation cascades
MESTP1	node4_complement and coagulation cascades
Q9NY33	node4_complement and coagulation cascades
P18583	node4_complement and coagulation cascades
Q9NVS9	node4_complement and coagulation cascades
Q13442	node4_complement and coagulation cascades
P36955	node4_complement and coagulation cascades
P78344	node4_complement and coagulation cascades
P36871	node4_complement and coagulation cascades
ABCA8	node4_complement and coagulation cascades
ZNF334	node4_complement and coagulation cascades
P17980	node4_complement and coagulation cascades
Q9NYU2	node4_complement and coagulation cascades
P30419	node4_complement and coagulation cascades
POU3F1	node4_complement and coagulation cascades
PON3	node4_complement and coagulation cascades
LRFN5	node4_complement and coagulation cascades
E9PAV3	node4_complement and coagulation cascades
WNT16	node4_complement and coagulation cascades
P00747	node4_complement and coagulation cascades
P41250	node4_complement and coagulation cascades
ISM1	node4_complement and coagulation cascades
P68400	node4_complement and coagulation cascades
NOX5	node4_complement and coagulation cascades
SPESP1	node4_complement and coagulation cascades
P51452	node4_complement and coagulation cascades
Q9NZB2	node4_complement and coagulation cascades
COMP	node4_complement and coagulation cascades
THBS4	node4_complement and coagulation cascades
Q9Y2V2	node4_complement and coagulation cascades
SPATA18	node4_complement and coagulation cascades
CYB5R2	node4_complement and coagulation cascades
P61956	node4_complement and coagulation cascades
Q9BY43	node4_complement and coagulation cascades
P30520	node4_complement and coagulation cascades
P02649	node4_complement and coagulation cascades
ACP5	node4_complement and coagulation cascades
CTSB	node4_complement and coagulation cascades
CTSG	node4_complement and coagulation cascades
AKR1C1	node4_complement and coagulation cascades
PKD1L2	node4_complement and coagulation cascades
Q9H0D6	node4_complement and coagulation cascades
KRT79	node4_complement and coagulation cascades
P30533	node4_complement and coagulation cascades
Q92542	node4_complement and coagulation cascades
ALOX15B	node4_complement and coagulation cascades
P07996	node4_complement and coagulation cascades
P99999	node4_complement and coagulation cascades
KANK4	node4_complement and coagulation cascades
Q13526	node4_complement and coagulation cascades
Q15907	node4_complement and coagulation cascades
P23919	node4_complement and coagulation cascades
FCER1A	node4_complement and coagulation cascades
P21810	node4_complement and coagulation cascades
Q9UMX5	node4_complement and coagulation cascades
INSYN1	node4_complement and coagulation cascades
FABP7	node4_complement and coagulation cascades
P25311	node4_complement and coagulation cascades
Q13586	node4_complement and coagulation cascades
X0.1	node4_complement and coagulation cascades
SLC19A3	node4_complement and coagulation cascades
O60271	node4_complement and coagulation cascades
GFRA1	node4_complement and coagulation cascades
P12081	node4_complement and coagulation cascades
O95793	node4_complement and coagulation cascades
O75947	node4_complement and coagulation cascades
P14927	node4_complement and coagulation cascades
P04433	node4_complement and coagulation cascades
P01619	node4_complement and coagulation cascades
P02652	node4_complement and coagulation cascades
P01871	node4_complement and coagulation cascades
P01876	node4_complement and coagulation cascades
P57737	node4_complement and coagulation cascades
P07357	node4_complement and coagulation cascades
AKR1C2	node4_complement and coagulation cascades
TRPM4	node4_complement and coagulation cascades
ACOX2	node4_complement and coagulation cascades
PRKAA1	node4_complement and coagulation cascades
CD1A	node4_complement and coagulation cascades
DNAJC12	node4_complement and coagulation cascades
PTGIS	node4_complement and coagulation cascades
Q14257	node4_complement and coagulation cascades
A0FGR8	node4_complement and coagulation cascades
Q86Y82	node4_complement and coagulation cascades
P48681	node4_complement and coagulation cascades
Q8NFU3	node4_complement and coagulation cascades
P00738	node4_complement and coagulation cascades
TNN	node4_complement and coagulation cascades
P09871	node4_complement and coagulation cascades
Q32P28	node4_complement and coagulation cascades
Q12888	node4_complement and coagulation cascades
P21796	node4_complement and coagulation cascades
Q9BWS9	node4_complement and coagulation cascades
RIPOR2	node4_complement and coagulation cascades
ZIC1	node4_complement and coagulation cascades
P56537	node4_complement and coagulation cascades
C2CD6	node4_complement and coagulation cascades
P01700	node4_complement and coagulation cascades
P78417	node4_complement and coagulation cascades
Q96D15	node4_complement and coagulation cascades
UCHL1	node4_complement and coagulation cascades
SLC13A3	node4_complement and coagulation cascades
SLAMF9	node4_complement and coagulation cascades
KCNQ5	node4_complement and coagulation cascades
P22352	node4_complement and coagulation cascades
Q9NPH2	node4_complement and coagulation cascades
O00479	node4_complement and coagulation cascades
WDR72	node4_complement and coagulation cascades
RGS1	node4_complement and coagulation cascades
MYOZ2	node4_complement and coagulation cascades
P12277	node4_complement and coagulation cascades
P45880	node4_complement and coagulation cascades
X0.5	node4_complement and coagulation cascades
P56385	node4_complement and coagulation cascades
O95347	node4_complement and coagulation cascades
Q12904	node4_complement and coagulation cascades
P02769	node4_complement and coagulation cascades
SNORA81	node4_complement and coagulation cascades
Q9UN37	node4_complement and coagulation cascades
Q9NP79	node4_complement and coagulation cascades
PTN	node4_complement and coagulation cascades
GFRA3	node4_complement and coagulation cascades
ATP10B	node4_complement and coagulation cascades
CDH19	node4_complement and coagulation cascades
Q9NQW7	node4_complement and coagulation cascades
Q9C0E8	node4_complement and coagulation cascades
MT1M	node4_complement and coagulation cascades
TM4SF19	node4_complement and coagulation cascades
P39687	node4_complement and coagulation cascades
Q96S19	node4_complement and coagulation cascades
RNA5SP298	node4_complement and coagulation cascades
PI15	node4_complement and coagulation cascades
O00160	node4_complement and coagulation cascades
TSTD1	node4_complement and coagulation cascades
IL12RB2	node4_complement and coagulation cascades
BHMT2	node4_complement and coagulation cascades
LRRC61	node4_complement and coagulation cascades
GAD1	node4_complement and coagulation cascades
CRB1	node4_complement and coagulation cascades
PRODH	node4_complement and coagulation cascades
GAL3ST1	node4_complement and coagulation cascades
Q7L2J0	node4_complement and coagulation cascades
CDO1	node4_complement and coagulation cascades
INSC	node4_complement and coagulation cascades
SLC44A5	node4_complement and coagulation cascades
P49207	node4_complement and coagulation cascades
SLC12A8	node4_complement and coagulation cascades
ALDH1L1	node4_complement and coagulation cascades
CTNND2	node4_complement and coagulation cascades
Q8N129	node4_complement and coagulation cascades
MAGEA11	node4_complement and coagulation cascades
Q6NVY1	node4_complement and coagulation cascades
Q15027	node4_complement and coagulation cascades
Q16270	node4_complement and coagulation cascades
MAST1	node4_complement and coagulation cascades
NKX3.1	node4_complement and coagulation cascades
LDHC	node4_complement and coagulation cascades
Q9P0L0	node4_complement and coagulation cascades
P49458	node4_complement and coagulation cascades
SNORD97	node4_complement and coagulation cascades
PKP1	node5_keratinization
TRIM29	node5_keratinization
KRT23	node5_keratinization
P13645	node5_keratinization
P04264	node5_keratinization
SFN	node5_keratinization
KLK10	node5_keratinization
RAB25	node5_keratinization
CLCA2	node5_keratinization
SH3RF2	node5_keratinization
CDH1	node5_keratinization
X0.54	node5_keratinization
LYPD3	node5_keratinization
GRHL3	node5_keratinization
CDSN	node5_keratinization
TGM3	node5_keratinization
TACSTD2	node5_keratinization
IL22RA1	node5_keratinization
ABCA12	node5_keratinization
LAD1	node5_keratinization
S100A8	node5_keratinization
S100A9	node5_keratinization
PI3	node5_keratinization
SPRR2A	node5_keratinization
PRSS8	node5_keratinization
SULT2B1	node5_keratinization
CSTA	node5_keratinization
DSC2	node5_keratinization
S100A14	node5_keratinization
BNC1	node5_keratinization
EPN3	node5_keratinization
EHF	node5_keratinization
KRT80	node5_keratinization
EVPL	node5_keratinization
HAL	node5_keratinization
DUOXA1	node5_keratinization
DUOX2	node5_keratinization
TP63	node5_keratinization
RHOV	node5_keratinization
NCCRP1	node5_keratinization
SPINK5	node5_keratinization
PKP3	node5_keratinization
BICDL2	node5_keratinization
AQP3	node5_keratinization
EPPK1	node5_keratinization
SCNN1A	node5_keratinization
NECTIN4	node5_keratinization
RDH12	node5_keratinization
IRF6	node5_keratinization
HOPX	node5_keratinization
ZBTB7C	node5_keratinization
BARX2	node5_keratinization
TMEM45B	node5_keratinization
CHMP4C	node5_keratinization
ZNF750	node5_keratinization
ARHGEF4	node5_keratinization
PPL	node5_keratinization
P02533	node5_keratinization
MAL2	node5_keratinization
DMKN	node5_keratinization
DAPL1	node5_keratinization
PPP2R2C	node5_keratinization
ESRP1	node5_keratinization
ANK3	node5_keratinization
X0.14	node5_keratinization
IRX2	node5_keratinization
FGFR3	node5_keratinization
BSPRY	node5_keratinization
GRB7	node5_keratinization
Q04695	node5_keratinization
MPP7	node5_keratinization
P05109	node5_keratinization
P06702	node5_keratinization
FGFR2	node5_keratinization
IGSF9	node5_keratinization
MASP1	node5_keratinization
CLIC3	node5_keratinization
GBP6	node5_keratinization
CXADR	node5_keratinization
C1orf116	node5_keratinization
GJB6	node5_keratinization
OR7C1	node5_keratinization
OR7A5	node5_keratinization
CDA	node5_keratinization
MMP16	node5_keratinization
X0.29	node5_keratinization
NCAM1	node5_keratinization
NCAM1.AS1	node5_keratinization
NIPAL4	node5_keratinization
SMPD3	node5_keratinization
RASAL1	node5_keratinization
DUOX1	node5_keratinization
GJB2	node5_keratinization
ALDH3A1	node5_keratinization
COL4A6	node5_keratinization
EPB41L4B	node5_keratinization
SCNN1B	node5_keratinization
INAVA	node5_keratinization
CKMT1A	node5_keratinization
CKMT1B	node5_keratinization
P42768	node5_keratinization
LARGE2	node5_keratinization
TMPRSS13	node5_keratinization
IL1RL1	node5_keratinization
ZBTB32	node5_keratinization
MAP4K1	node5_keratinization
CD24	node5_keratinization
SLC28A3	node5_keratinization
X0.15	node5_keratinization
CLDN4	node5_keratinization
CDC42BPG	node5_keratinization
ELF3	node5_keratinization
EGFR	node5_keratinization
Q01469	node5_keratinization
TUBA4A	node5_keratinization
MAPK15	node5_keratinization
X0.32	node5_keratinization
RHCG	node5_keratinization
S100P	node5_keratinization
LOXL4	node5_keratinization
X0.10	node5_keratinization
GREM1	node5_keratinization
ALDH3B2	node5_keratinization
IL5RA	node5_keratinization
ALOX15	node5_keratinization
AQP5	node5_keratinization
VSNL1	node5_keratinization
GPR1	node5_keratinization
EFS	node5_keratinization
COL7A1	node5_keratinization
KRT16P4	node5_keratinization
KRT16P6	node5_keratinization
MUC15	node5_keratinization
Q96GK7	node5_keratinization
P62266	node5_keratinization
OGN	node5_keratinization
OMD	node5_keratinization
KRT2	node5_keratinization
PPP1R14C	node5_keratinization
OCA2	node5_keratinization
SV2A	node5_keratinization
SPINT2	node5_keratinization
MMP3	node5_keratinization
MMP1	node5_keratinization
THBS1	node5_keratinization
FSIP1	node5_keratinization
HSPA7	node5_keratinization
FCGR2C	node5_keratinization
FAM83G	node5_keratinization
ARNTL2	node5_keratinization
UGT1A6	node5_keratinization
RHOD	node5_keratinization
COBL	node5_keratinization
P56211	node5_keratinization
SDR42E1	node5_keratinization
DNER	node5_keratinization
SPTLC3	node5_keratinization
ARHGEF5	node5_keratinization
OR2A7	node5_keratinization
TNFAIP6	node5_keratinization
P2RY2	node5_keratinization
CNTN1	node5_keratinization
MST1R	node5_keratinization
MYH14	node5_keratinization
PNMA8A	node5_keratinization
CEACAM6	node5_keratinization
COL4A5	node5_keratinization
X0	node5_keratinization
SLC24A3	node5_keratinization
X0.13	node5_keratinization
ACP3	node5_keratinization
MMRN1	node5_keratinization
APOE	node5_keratinization
LRRN4CL	node5_keratinization
TFCP2L1	node5_keratinization
MAP4K1.AS1	node5_keratinization
SHANK2	node5_keratinization
LAMC2	node5_keratinization
P35908	node5_keratinization
SPTBN2	node5_keratinization
AKAP6	node5_keratinization
LGI4	node5_keratinization
CDCP1	node5_keratinization
NOD2	node5_keratinization
ESPN	node5_keratinization
BMP7	node5_keratinization
SLC16A9	node5_keratinization
PPP1R1B	node5_keratinization
KRT19	node5_keratinization
ARHGAP8	node5_keratinization
PRSS12	node5_keratinization
Q13541	node5_keratinization
QPCT	node5_keratinization
REPS2	node5_keratinization
RNY4	node5_keratinization
MXD1	node5_keratinization
PPP1R9A	node5_keratinization
BAALC	node5_keratinization
Q9Y2D5	node5_keratinization
FSTL4	node5_keratinization
KIT	node5_keratinization
EPCAM	node5_keratinization
RSPO4	node5_keratinization
CDK6	node5_keratinization
X0.65	node5_keratinization
DHRS9	node5_keratinization
LRRC8E	node5_keratinization
ZNF165	node5_keratinization
STEAP4	node5_keratinization
KCNJ13	node5_keratinization
GIGYF2	node5_keratinization
SELE	node5_keratinization
LHCGR	node5_keratinization
SORCS1	node5_keratinization
UNC80	node5_keratinization
DEGS2	node5_keratinization
KCNA2	node5_keratinization
MICAL3	node5_keratinization
SPRR2F	node5_keratinization
RLBP1	node5_keratinization
PLA1A	node5_keratinization
GSTM4	node5_keratinization
GSTM2	node5_keratinization
CCL13	node5_keratinization
CP	node5_keratinization
LIPH	node5_keratinization
P11117	node5_keratinization
DLX6	node5_keratinization
DLX5	node5_keratinization
FBLL1	node5_keratinization
C5orf38	node5_keratinization
Q15599	node5_keratinization
COL4A2	node5_keratinization
JAKMIP2	node5_keratinization
CDK15	node5_keratinization
SOSTDC1	node5_keratinization
ACSBG1	node5_keratinization
HESX1	node5_keratinization
X.N.A	node5_keratinization
CRYM	node5_keratinization
FMN2	node5_keratinization
LGI3	node5_keratinization
STAC2	node5_keratinization
CD79B	node5_keratinization
RSAD2	node5_keratinization
IFI44L	node5_keratinization
CORO2B	node5_keratinization
IP6K3	node5_keratinization
EMBP1	node5_keratinization
FXYD1	node5_keratinization
TPD52L1	node5_keratinization
FST	node5_keratinization
CDH3	node5_keratinization
LAMP3	node5_keratinization
Q92625	node5_keratinization
HSPB8	node5_keratinization
CYP27A1	node5_keratinization
MMP7	node5_keratinization
Q8IUE6	node5_keratinization
PTPN3	node5_keratinization
RUNX2	node5_keratinization
DCDC2	node5_keratinization
NEGR1	node5_keratinization
Q9Y5J7	node5_keratinization
TFF3	node5_keratinization
CETP	node5_keratinization
Q9BS40	node5_keratinization
PROM1	node5_keratinization
WNT7B	node5_keratinization
Q96K17	node5_keratinization
OPLAH	node5_keratinization
DCXR	node5_keratinization
ABCC2	node5_keratinization
X0.17	node5_keratinization
TF	node5_keratinization
SERPINA5	node5_keratinization
P98095	node5_keratinization
SLITRK6	node5_keratinization
DNAH2	node5_keratinization
ROBO2	node5_keratinization
ANKS1B	node5_keratinization
MEGF10	node5_keratinization
PKM	node5_keratinization
ESRRG	node5_keratinization
CCL20	node5_keratinization
ABHD12B	node5_keratinization
SYN2	node5_keratinization
ADCY5	node5_keratinization
CDH12	node5_keratinization
NUDT4	node5_keratinization
LHX2	node5_keratinization
SOX9	node5_keratinization
HPGD	node5_keratinization
OMG	node5_keratinization
O75525	node5_keratinization
PDE1C	node5_keratinization
CYP27C1	node5_keratinization
CCDC8	node5_keratinization
FABP7P1	node5_keratinization
RNF43	node5_keratinization
ST6GALNAC1	node5_keratinization
MYH9	node5_keratinization
RASA3	node5_keratinization
P60900	node5_keratinization
NGEF	node5_keratinization
HOXB8	node5_keratinization
HOXB9	node5_keratinization
Q9Y6M1	node5_keratinization
GZMM	node5_keratinization
O00264	node5_keratinization
PRSS16	node5_keratinization
P32942	node5_keratinization
Q9C0C2	node5_keratinization
Q9BUF5	node5_keratinization
MMP25.AS1	node5_keratinization
P09467	node5_keratinization
GNAL	node5_keratinization
PAQR3	node5_keratinization
FOXP2	node5_keratinization
O95817	node5_keratinization
P04792	node5_keratinization
Q02952	node5_keratinization
Q96AQ6	node5_keratinization
CNTN3	node5_keratinization
Q9P2B2	node5_keratinization
UGT2B7	node5_keratinization
EPHA4	node5_keratinization
Q05682	node5_keratinization
MYB	node5_keratinization
SLC38A5	node5_keratinization
SEZ6L2	node5_keratinization
NPTX2	node5_keratinization
CHADL	node5_keratinization
IL1A	node5_keratinization
CLDN11	node5_keratinization
RPL10P15	node5_keratinization
SULT1C2	node5_keratinization
HKDC1	node5_keratinization
P43121	node5_keratinization
WIPF3	node5_keratinization
C1orf54	node5_keratinization
CTAGE14P	node5_keratinization
RNASE2	node5_keratinization
HOOK1	node5_keratinization
P46108	node5_keratinization
SNCB	node5_keratinization
DLX1	node5_keratinization
IRX6	node5_keratinization
SLC16A6	node5_keratinization
PSG1	node5_keratinization
GPX2	node5_keratinization
GABRP	node5_keratinization
LTK	node5_keratinization
P48960	node5_keratinization
KIAA1549	node5_keratinization
MYRIP	node5_keratinization
STRA6	node5_keratinization
SHC3	node5_keratinization
COL24A1	node5_keratinization
STXBP6	node5_keratinization
MGST1	node5_keratinization
FRAS1	node5_keratinization
P07099	node5_keratinization
SEMA3E	node5_keratinization
P09972	node5_keratinization
P17858	node5_keratinization
FOXP1	node5_keratinization
CREB5	node5_keratinization
Q8IWE2	node5_keratinization
TRIB2	node5_keratinization
CHGB	node5_keratinization
P02458	node5_keratinization
HECW1	node5_keratinization
KIRREL1	node5_keratinization
ATP1A1	node5_keratinization
LRRN1	node5_keratinization
KCNN4	node5_keratinization
PTPRU	node5_keratinization
TRPM6	node5_keratinization
X0.35	node5_keratinization
RNU4ATAC	node5_keratinization
PRSS35	node5_keratinization
HPSE	node5_keratinization
PSG4	node5_keratinization
CMBL	node5_keratinization
TFAP2C	node5_keratinization
C1QTNF3	node5_keratinization
MPPED2	node5_keratinization
YBX3	node5_keratinization
O95721	node5_keratinization
MMP13	node5_keratinization
GPC6	node5_keratinization
TSPOAP1	node5_keratinization
ERP27	node5_keratinization
MAP3K12	node5_keratinization
PPP1R3C	node5_keratinization
CLUL1	node5_keratinization
X0.21	node5_keratinization
MT.TV	node5_keratinization
P68366	node5_keratinization
DGKI	node5_keratinization
COL9A1	node5_keratinization
MID2	node5_keratinization
CYP39A1	node5_keratinization
CYP26A1	node5_keratinization
HPSE2	node5_keratinization
ARHGEF35	node5_keratinization
NCAM2	node5_keratinization
ZNF324	node5_keratinization
GLRB	node5_keratinization
P17174	node5_keratinization
PLCB4	node5_keratinization
CCN3	node5_keratinization
C11orf80	node5_keratinization
GRM1	node5_keratinization
SYT14P1	node5_keratinization
MOXD1	node5_keratinization
SNORD14C	node5_keratinization
RARRES1	node5_keratinization
TCN1	node5_keratinization
GRIK2	node5_keratinization
COL11A2	node5_keratinization
SLC12A1	node5_keratinization
CEACAM1	node5_keratinization
PSAT1	node5_keratinization
Q969E4	node5_keratinization
SDK2	node5_keratinization
COL22A1	node5_keratinization
TTR	node5_keratinization
KIF25	node5_keratinization
COL8A2	node5_keratinization
PASK	node5_keratinization
PHKA1	node5_keratinization
SNORD94	node5_keratinization
WNT2	node5_keratinization
SYT14	node5_keratinization
Q53GG5	node5_keratinization
FSD1	node5_keratinization
KLHDC9	node5_keratinization
HHATL	node5_keratinization
Q9BXK5	node5_keratinization
PKLR	node5_keratinization
Q8N4C6	node5_keratinization
Q9Y285	node5_keratinization
POMC	node5_keratinization
MET	node5_keratinization
O94874	node5_keratinization
RASEF	node5_keratinization
SNORA62	node5_keratinization
HPN	node5_keratinization
TRPM8	node5_keratinization
P02747	node5_keratinization
RGL3	node5_keratinization
UGT8	node5_keratinization
FXYD3	node5_keratinization
BCL2A1	node5_keratinization
MELTF	node5_keratinization
MYO5B	node5_keratinization
NDST3	node5_keratinization
Q14767	node5_keratinization
ATP8A2	node5_keratinization
FRMD4A	node5_keratinization
GPR158	node5_keratinization
PCDHGA12	node5_keratinization
DPEP1	node5_keratinization
ATP1A3	node5_keratinization
ANKRD30B	node5_keratinization
ERAP2	node5_keratinization
P80303	node5_keratinization
BST1	node5_keratinization
X0.26	node5_keratinization
TPTEP2	node5_keratinization
VTRNA1.1	node5_keratinization
POPDC3	node5_keratinization
ZFHX4	node5_keratinization
KRT1	node5_keratinization
KRT10	node5_keratinization
KRT6B	node5_keratinization
KRT6A	node5_keratinization
KRT16	node5_keratinization
KRT5	node5_keratinization
DSC3	node5_keratinization
FLG2	node5_keratinization
FLG	node5_keratinization
DSC1	node5_keratinization
X0.60	node5_keratinization
O60240	node5_keratinization
Q96Q06	node5_keratinization
KRT6C	node5_keratinization
KRT14	node5_keratinization
SBSN	node5_keratinization
FAT2	node5_keratinization
PRUNE2	node5_keratinization
PCA3	node5_keratinization
SPRR2E	node5_keratinization
DSP	node5_keratinization
S100A2	node5_keratinization
SPRR2D	node5_keratinization
TGM1	node5_keratinization
CNFN	node5_keratinization
ALOXE3	node5_keratinization
GSDMC	node5_keratinization
CYP4F22	node5_keratinization
TGM5	node5_keratinization
EPHX3	node5_keratinization
KRT17	node5_keratinization
TNS4	node5_keratinization
GJB5	node5_keratinization
SPRR2B	node5_keratinization
GJB3	node5_keratinization
CPA4	node5_keratinization
KLK6	node5_keratinization
CSAG1	node5_keratinization
MAGEA12	node5_keratinization
SPRR2G	node5_keratinization
KLK13	node5_keratinization
PLIN1	node5_keratinization
PLIN4	node5_keratinization
MAGEA3	node5_keratinization
DLX3	node5_keratinization
SERPINB2	node5_keratinization
CDHR1	node5_keratinization
FERMT1	node5_keratinization
PROM2	node5_keratinization
CRABP2	node5_keratinization
DIO2	node5_keratinization
P11047	node5_keratinization
P14543	node5_keratinization
CRYBG2	node5_keratinization
THEM5	node5_keratinization
CAPNS2	node5_keratinization
X0.70	node5_keratinization
BNIPL	node5_keratinization
FMO2	node5_keratinization
X0.2	node5_keratinization
OVOL1	node5_keratinization
PLCH2	node5_keratinization
ANO9	node5_keratinization
TMEM184A	node5_keratinization
P35749	node5_keratinization
P51911	node5_keratinization
PSORS1C2	node5_keratinization
GSDMA	node5_keratinization
MLXIPL	node5_keratinization
GPD1	node5_keratinization
SLPI	node5_keratinization
LCN2	node5_keratinization
ITGB6	node5_keratinization
P98160	node5_keratinization
DSG2	node5_keratinization
DSG2.AS1	node5_keratinization
PTK6	node5_keratinization
COL1A1	node5_keratinization
COL1A2	node5_keratinization
GABRA3	node5_keratinization
MAGEA6	node5_keratinization
RBP4	node5_keratinization
FABP4	node5_keratinization
Q6NZI2	node5_keratinization
TMEM100	node5_keratinization
PPP1R1A	node5_keratinization
KCNK1	node5_keratinization
CHRDL1	node5_keratinization
ADH1B	node5_keratinization
Q16853	node5_keratinization
CXCL14	node5_keratinization
LRRC15	node5_keratinization
Q9NZN4	node5_keratinization
BCL11B	node5_keratinization
Q01995	node5_keratinization
EPHB6	node5_keratinization
P55268	node5_keratinization
EGR2	node5_keratinization
SMOC1	node5_keratinization
EPHA1	node5_keratinization
Q9HBL0	node5_keratinization
VIT	node5_keratinization
WNT10A	node5_keratinization
CA12	node5_keratinization
CEACAM5	node5_keratinization
PI16	node5_keratinization
MAMDC2	node5_keratinization
SMC5.DT	node5_keratinization
ATP1A2	node5_keratinization
DES	node5_keratinization
FAT3	node5_keratinization
ITGBL1	node5_keratinization
P15090	node5_keratinization
ACKR1	node5_keratinization
CCL14	node5_keratinization
ADH1A	node5_keratinization
P21980	node5_keratinization
SCARA5	node5_keratinization
ELN	node5_keratinization
MFAP4	node5_keratinization
MYH11	node5_keratinization
Q06828	node5_keratinization
HRH1	node5_keratinization
KRT7	node5_keratinization
P17931	node5_keratinization
PRDM7	node5_keratinization
PAK6	node5_keratinization
HP	node5_keratinization
ABI3BP	node5_keratinization
P22105	node5_keratinization
AREG	node5_keratinization
Q03135	node5_keratinization
P09493	node5_keratinization
Q14315	node5_keratinization
ANXA3	node5_keratinization
EDIL3	node5_keratinization
ECRG4	node5_keratinization
P11717	node5_keratinization
CES1	node5_keratinization
UGT1A7	node5_keratinization
Q14112	node5_keratinization
O00468	node5_keratinization
MMP10	node5_keratinization
RAB27B	node5_keratinization
O14558	node5_keratinization
RELN	node5_keratinization
P12429	node5_keratinization
P17661	node5_keratinization
AMPD1	node5_keratinization
Q15847	node5_keratinization
ABCA13	node5_keratinization
PAQR5	node5_keratinization
Q969G5	node5_keratinization
NPY1R	node5_keratinization
F2RL2	node5_keratinization
TIMP4	node5_keratinization
P00167	node5_keratinization
STK33	node5_keratinization
O43491	node5_keratinization
NTRK2	node5_keratinization
ELN.AS1	node5_keratinization
Q68EM7	node5_keratinization
Q9NSD9	node5_keratinization
CXCL12	node5_keratinization
CLDN1	node5_keratinization
CALB2	node5_keratinization
HIF3A	node5_keratinization
KCNIP1	node5_keratinization
SELP	node5_keratinization
Q13228	node5_keratinization
KLK1	node5_keratinization
KRT8	node5_keratinization
RORC	node5_keratinization
P08311	node5_keratinization
C3	node5_keratinization
O60925	node5_keratinization
Q96L92	node5_keratinization
Q9H3K6	node5_keratinization
EPS8L2	node5_keratinization
SAMD12	node5_keratinization
LIFR	node5_keratinization
STMN2	node5_keratinization
X0.25	node5_keratinization
P52943	node5_keratinization
PLPP4	node5_keratinization
BCL11A	node5_keratinization
Q9H2G2	node5_keratinization
CD209	node5_keratinization
O43633	node5_keratinization
CACNA1D	node5_keratinization
X0.73	node5_keratinization
Q9NZU5	node5_keratinization
Q9BTU6	node5_keratinization
Q9P2K5	node5_keratinization
ITIH5	node5_keratinization
FLRT3	node5_keratinization
Q9UMS6	node5_keratinization
CPXM2	node5_keratinization
AZGP1	node5_keratinization
Q8NBX0	node5_keratinization
LPAR3	node5_keratinization
P68371	node5_keratinization
Q7Z406	node5_keratinization
TGFA	node5_keratinization
LGALS12	node5_keratinization
PLAAT5	node5_keratinization
Q9BW30	node5_keratinization
X0.16	node5_keratinization
PIP5K1B	node5_keratinization
CYP19A1	node5_keratinization
GALNT5	node5_keratinization
O00401	node5_keratinization
FMO1	node5_keratinization
SCUBE1	node5_keratinization
MARCO	node5_keratinization
ITGA8	node5_keratinization
Q8WZ42	node5_keratinization
LILRB5	node5_keratinization
[truncated: 1,365 more rows]
